# Supplementary material for: Discovery of a small-molecule inhibitor that traps Polθ on DNA and synergizes with PARP inhibitors
Source: Nat Commun. 2024 Apr 5;15:2862. doi: 10.1038/s41467-024-46593-1 (PMC10997755; doi:10.1038/s41467-024-46593-1)
Supplement: Supplementary file 7 — Source Data [file 41467_2024_46593_MOESM7_ESM.xlsx]

## Sheet: Fig. 1 b
Compound Name	MC160385
[PolQ] [nM]	Concentration MC160385 [μM]	Trial 1	Trial 2	Trial 3	Average	Standard Deviation				% Activity					% Inhibition
5	0.00137174	379.647	380.846	330.873	363.789	28.5118			Concentration MC160385 [μM]	Trial 1	Trial 2	Trial 3	Average	Standard Deviation	Trial 1	Trial 2	Trial 3	Average	Standard Deviation
5	0.00411523	361.917	344.06	221.905	309.294	76.2057			0.00137174	100	100	100	100	0	0	0	0	0	0
5	0.0123457	235.43	209.039	166.612	203.694	34.7193			0.00411523	93.654	86.8486	52.9941	77.8322	21.7779	6.34599	13.1514	47.0059	22.1678	21.7779
5	0.037037	128.983	103.349	95.836	109.389	17.3792			0.0123457	48.3819	38.5761	29.1419	38.7	9.62062	51.6181	61.4239	70.8581	61.3	9.62062
5	0.111111	95.2046	96.2148	92.9317	94.7837	1.68153			0.037037	10.282	0.789778	-1.38901	3.22758	6.20564	89.718	99.2102	101.389	96.7724	6.20564
5	0.333333	86.6812	94.1313	95.9622	92.2582	4.91586			0.111111	-1.80789	-1.76091	-2.64183	-2.07021	0.495599	101.808	101.761	102.642	102.07	0.495599
5	1	91.2846	98.4877	97.7301	95.8341	3.95814			0.333333	-4.85859	-2.5058	-1.33453	-2.89964	1.79474	104.859	102.506	101.335	102.9	1.79474
									1	-3.21092	-0.9483	-0.571944	-1.57705	1.42743	103.211	100.948	100.572	101.577	1.42743
	Positive Control
	Concentration MC160385 [μM]	Trial 1	Trial 2	Trial 3	Average	Standard Deviation
	2	100.256	101.14	99.0559	100.151	1.04608

## Sheet: Fig. 1 e
	dATP (uM)	DMSO	7.5 nM MC160385	12 nM MC160386				Plot created inPRISM
	0	0	0	0				mc160385 Polq kinetics 2-12-21.pzfx
	20	4.4	2.7	2.3
	50	8.6	5.4	4.1
	100	10.5	6.3	4.9
	200	12.5	6.6	4.6
	300	10.4	6.2	4
	7.5 nM
			avg	sd
	2.72	2.66	2.69	0.0424264
	5.48	5.24	5.36	0.169706
	6.14	6.5	6.32	0.254558
	6.77	6.35	6.56	0.296985
	6.23	6.26	6.245	0.0212132
	DMSO
	4.72	4.1	4.41	0.438406
	8.45	8.7	8.575	0.176777
	12	9.1	10.55	2.05061
	13.4	11.6	12.5	1.27279
	10.9	9.9	10.4	0.707107
	12 nM
	2.3	2.3	2.3	0
	4.23	3.9	4.065	0.233345
	5.38	4.5	4.94	0.622254
	4.7	4.5	4.6	0.141421
	5.1	4.8	4.95	0.212132

## Sheet: Fig. 1 g
Type in Green Spaces Below
Compound Name	RTX-268		Inhibitor Max Concentration [μM]	1.2		Inhibitor Dilutions (Ex: 3x Dilutions)	3		Type of PolQ	PolQ		Stock of PolQ	Box CA2 Freezer 10
	RTX-268 Stock [μM]	Rxn Tubes	RTX-268 40X [μM]	RTX-268 to Add from Previous Concentration [μL]	DMSO to Add [μL]	RTX-268 [μM]
	1000	1	0	4	8	0
	^Note 10X dilution from 10,000uM stock	2	0.0658436	4	8	0.00164609
		3	0.197531	4	8	0.00493827
		4	0.592593	4	8	0.0148148
		5	1.77778	4	8	0.0444444
		6	5.33333	4	8	0.133333
		7	16	4	8	0.4
		8	48	2	39.6667	1.2
		9	400 (MC160385)	2	48	10 (MC160385)
DNA Primer/Template	469D/343-BHQRQ/486-Cy5
DNA Concentration [nM]	60
PolQ Concentration [nM]	5
Reaction Time [min]	18
	Assay genereated results
MC160385 Range		Positive Control, 5 nM PolQ (Stock: Box CA2 Freezer 10), 60 nM 469D/343-BHQRQ/486-Cy5 DNA, 18 min
0	33.5761	MC160385 [μM]	Trial 1	Trial 2	Trial 3	Average	Standard Deviation	Standard Error	% Standard Error
0	33.5761	10	34.6979	33.5821	32.4485	33.5761	0.918308	0.530186	0.0157905

## Sheet: Fig. 1 h
		Number of Treatments given -	3 TREATMENTS WERE GIVEN			Cells treated every 2-3 days.
		Cells plated on	12 well plate; 500 cells (DLD1- Parental), 1200 (DLD1-BRCA2 null ---- plated on Jan 9
Experiment 1
number of colonies counted.
	DLD1- Parental				Average		Normalized	STANDARD DEVIATION	SE
RTX-161	0	88	85	90	87.6667		100	2.51661	1.45297
micro M	0.185	81	84	88	84.3333		96.1977	3.51188	2.02759
	0.555	82	86	84	84		95.8175	2	1.1547
	1.67	81	79	86	82		93.5361	3.60555	2.08167
	5	82	85	78	81.6667		93.1559	3.51188	2.02759
	15	80	78	81	79.6667		90.8745	1.52753	0.881917
	DLD1- BRCA2 null
	0	88	86	97	90.3333		100	5.85947	3.38296
RTX-161	0.185	70	64	68	67.3333		74.5387	3.05505	1.76383
micro M	0.555	56	62	58	58.6667		64.9446	3.05505	1.76383
	1.67	30	32	23	28.3333		31.3653	4.72582	2.72845
	5	10	11	14	11.6667		12.9151	2.08167	1.20185
	15	1	6	4	3.66667		4.05904	2.51661	1.45297
Experiment 2
number of colonies counted.
	DLD1- Parental				Average		Normalized	STANDARD DEVIATION	SE
RTX-161	0	129	120	128	125.667		100	4.93288	2.848
micro M	0.185	127	122	120	123		97.878	3.60555	2.08167
	0.555	118	117	129	121.333		96.5517	6.65833	3.84419
	1.67	114	126	120	120		95.4907	6	3.4641
	5	117	121	127	121.667		96.817	5.03322	2.90593
	15	118	129	109	118.667		94.4297	10.0167	5.78312
	DLD1- BRCA2 null
	0	112	145	141	132.667		100	18.0093	10.3976
RTX-161	0.185	116	120	124	120		90.4523	4	2.3094
micro M	0.555	97	101	95	97.6667		73.6181	3.05505	1.76383
	1.67	52	48	49	49.6667		37.4372	2.08167	1.20185
	5	23	18	20	20.3333		15.3266	2.51661	1.45297
	15	11	15	14	13.3333		10.0503	2.08167	1.20185
Experiment 3
	DLD1- Parental				Average		Normalized	STANDARD DEVIATION	SE
RTX-161	0	45	52	49	48.6667		100	3.51188	2.02759
micro M	0.185	46	48	50	48		98.6301	2	1.1547
	0.555	51	42	46	46.3333		95.2055	4.50925	2.60342
	1.67	49	41	47	45.6667		93.8356	4.16333	2.4037
	5	39	45	50	44.6667		91.7808	5.50757	3.1798
	15	41	52	48	47		96.5753	5.56776	3.21455
	DLD1- BRCA2 null
	0	68	73	75	72		100	3.60555	2.08167
RTX-161	0.185	68	62	60	63.3333		87.963	4.16333	2.4037
micro M	0.555	52	56	62	56.6667		78.7037	5.03322	2.90593
	1.67	36	40	41	39		54.1667	2.64575	1.52753
	5	24	27	15	22		30.5556	6.245	3.60555
	15	12	18	16	15.3333		21.2963	3.05505	1.76383
pooled
		1	2	3		1	2	3
RTX-161 (micro M)		DLD1 WT			Average	SE			Average SE
	0	100	100	100	100	1.45297	2.848	2.02759	2.10952
	0.185	96.1977	97.878	98.6301	97.5686	2.02759	2.08167	1.1547	1.75465
	0.555	95.8175	96.5517	95.2055	95.8582	1.1547	3.84419	2.60342	2.5341
	1.67	93.5361	95.4907	93.8356	94.2875	2.08167	3.4641	2.4037	2.64982
	5	93.1559	96.817	91.7808	93.9179	2.02759	2.90593	3.1798	2.70444
	15	90.8745	94.4297	96.5753	93.9599	0.881917	5.78312	3.21455	3.29319
						0		0	0
						0		0	0
RTX-161 (micro M)		DLD1 BRCA2 KO					0		0
	0	100	100	100	100	3.38296	10.3976	2.08167	5.28743
	0.185	74.5387	90.4523	87.963	84.318	1.76383	2.3094	2.4037	2.15898
	0.555	64.9446	73.6181	78.7037	72.4221	1.76383	1.76383	2.90593	2.14453
	1.67	31.3653	37.4372	54.1667	40.9897	2.72845	1.20185	1.52753	1.81928
	5	12.9151	15.3266	30.5556	19.5991	1.20185	1.45297	3.60555	2.08679
	15	4.05904	10.0503	21.2963	11.8019	1.45297	1.20185	1.76383	1.47288

## Sheet: Fig. 1 i
1 jan - Experimet 1
	march	Number of Treatments given -	3 TREATMENTS WERE GIVEN			Cells treated every 2-3 days.
		Cells thawed on	21 Jan 2023​
		Cells plated on	24 well plate; 200 cells Parental), 400 (-BRCA2 null ---- plated on feb 28, 23
		Cells stained on	cells stained on 10 march ​
		Any other relevant information
number of colonies counted.
	HCT116- Parental				Average		Normalized	STANDARD DEVIATION	SE
RTX-161	0	118	115	122	118.333		100	3.51188	2.02759
micro M	0.5	125	112	117	118		99.7183	6.55744	3.78594
	1	120	106	117	114.333		96.6197	7.37111	4.25572
	2	120	105	113	112.667		95.2113	7.50555	4.33333
	4	106	114	103	107.667		90.9859	5.68624	3.28295
	8	105	100	109	104.667		88.4507	4.50925	2.60342
	HCT116- BRCA2 null
	0	92	98	91	93.6667		100	3.78594	2.18581
RTX-161	0.5	70	72	68	70		74.7331	2	1.1547
micro M	1	44	50	46	46.6667		49.8221	3.05505	1.76383
	2	38	26	29	31		33.0961	6.245	3.60555
	4	20	26	29	25		26.6904	4.58258	2.64575
	8	18	18	20	18.6667		19.9288	1.1547	0.666667
experimet 2		2024-05-08
number of colonies counted.
	HCT116- Parental				Average		Normalized	STANDARD DEVIATION	SE
RTX-161	0	66	65	58	63		100	4.3589	2.51661
micro M	0.5	70	68	65	67.6667		107.407	2.51661	1.45297
	1	69	61	64	64.6667		102.646	4.04145	2.33333
	2	65	54	60	59.6667		94.709	5.50757	3.1798
	4	62	56	68	62		98.4127	6	3.4641
	8	69	57	63	63		100	6	3.4641
	HCT116- BRCA2 null
	0	35	34	30	33		100	2.64575	1.52753
RTX-161	0.5	40	39	33	37.3333		113.131	3.78594	2.18581
micro M	1	24	27	29	26.6667		80.8081	2.51661	1.45297
	2	12	15	8	11.6667		35.3535	3.51188	2.02759
	4	7	3	2	4		12.1212	2.64575	1.52753
	8	1	0	0	0.333333		1.0101	0.57735	0.333333
experiment 3
HCT116 - BRCA2 -/-	1	2	3	Average	HCT116 - Parental	1	2	3	Average	Normalized BRCA2 null	HCT116 - Parental (% normalized to control)	SD for HCT BRCA2 -/-	SE for HCT BRCA2 -/-	SD for HCT parental	SE for HCT parental
0 uM	34	47	48	43	0 uM	65	70	75	70	100	100	7.81025	4.50925	5	2.88675
0.5 uM	42	40	32	38	0.5 uM	70	73	63	68.6667	88.3721	98.0952	5.2915	3.05505	5.1316	2.96273
1 uM	18	29	26	24.3333	1 uM	66	74	64	68	56.5891	97.1429	5.68624	3.28295	5.2915	3.05505
2 uM	14	12	10	12	2 uM	71	80	64	71.6667	27.907	102.381	2	1.1547	8.02081	4.63081
4 uM	4	6	5	5	4 uM	86	74	56	72	11.6279	102.857	1	0.57735	15.0997	8.7178
8 uM	2	3	1	2	8 uM	74	70	70	71.3333	4.65116	101.905	1	0.57735	2.3094	1.33333
pooled
		HCT WT
RTX-161 (micro M)		Jan	2023-05-08	2023-05-04	Average	SE			Avg SE	Normalized SE
	0	100	100	100	100	2.02	2.51	2.88	2.47	0.0247
	0.5	99.7183	107.407	98.0952	101.74	3.78	1.45	2.96	2.73	0.026833
	1	96.6197	102.646	97.1429	98.8027	4.25	2.33	3.05	3.21	0.032489
	2	95.2113	94.709	102.381	97.4337	4.33	3.17	4.63	4.04333	0.0414983
	4	90.9859	98.4127	102.857	97.4186	3.28	3.46	8.17	4.97	0.051017
	8	88.4507	100	101.905	96.7852	2.6	3.46	1.33	2.46333	0.0254516
		HCT BRCA2 null
RTX-161 (micro M)
	0	100	100	100	100	2.18	1.52	4.5	2.73333	0.0273333
	0.5	74.7331	113.131	88.3721	92.0788	1.15	2.18	3.05	2.12667	0.0230962
	1	49.8221	80.8081	56.5891	62.4064	1.76	1.45	3.28	2.16333	0.0346652
	2	33.0961	35.3535	27.907	32.1189	3.6	2.02	1.15	2.25667	0.0702598
	4	26.6904	12.1212	11.6279	16.8132	2.64	1.52	0.57	1.57667	0.0937757
	8	19.9288	1.0101	4.65116	8.53003	0.66	0.33	0.57	0.52	0.0609611

## Sheet: Fig. 1 J
eperiment 1
number of colonies counted.
	EUFA 1341 B- PALB2 express				Average	average - blank	Normalized	STANDARD DEVIATION	% SD
RTX-161	0	0.607052	0.65425		0.630651	0.480651	100	0.0333742	5.29203
micro M	2.5	0.646984	0.66768		0.657332	0.507332	105.551	0.0146339	2.32044
	5	0.617927	0.606251		0.657332	0.507332	105.551	0.00825617	1.30915
	10	0.572404	0.530665		0.612089	0.462089	96.1382	0.029514	4.67993
EUFA 1341 F- PALB2 null	0	0.700798	0.680208		0.690503	0.540503	100	0.0145592	2.3086
RTX-161	2.5	0.520828	0.513788		0.517308	0.367308	67.9566	0.00497813	0.789364
micro M	5	0.464684	0.381102		0.422893	0.272893	50.4887	0.0591011	9.37145
	10	0.394159	0.3458		0.369979	0.219979	40.699	0.034195	5.42218
experiment 2
	EUFA 1341 B- PALB2 express				Average	average - blank	Normalized	STANDARD DEVIATION	% SD
RTX-161	0	0.899882	0.964864	0.862424	0.909057	0.709057	100	0.0518326	5.70179
micro M	2.5	1.20485	0.941567	0.930345	1.02559	0.825588	116.435	0.155348	17.0889
	5	1.24161	1.14204	0.959143	1.03519	0.835187	117.788	0.143267	15.7599
	10	1.03201	1.27704	1.02695	1.13686	0.936864	132.128	0.142955	15.7256
					#DIV/0!	#DIV/0!	#DIV/0!	#DIV/0!	#DIV/0!
					#DIV/0!	#DIV/0!	#DIV/0!	#DIV/0!	#DIV/0!
EUFA 1341 F- PALB2 null	0	2.10809	2.49587	2.27919	2.29438	2.09438	100	0.194339	21.3781
RTX-161	2.5	1.79619	1.85756	1.75803	1.80393	1.60393	76.5823	0.0502149	5.52385
micro M	5	1.28901	1.4598	1.31841	1.35574	1.15574	55.1827	0.0913104	10.0445
	10	0.538695	0.776485	0.625417	0.646866	0.446866	21.3364	0.120337	13.2376
experiment 3
RTX-161	0	0.855813	0.930113	0.88711	0.891012	0.691012	100	0.0373033	4.18662
micro M	2.5	1.14385	0.888252	0.881676	0.971258	0.771258	111.613	0.149501	16.7788
	5	1.11592	1.08583	0.96539	0.999162	0.799162	115.651	0.0796566	8.94001
	10	1.02692	1.13807	0.9717	1.05782	0.857818	124.139	0.0847342	9.50988
EUFA 1341 F- PALB2 null	0	2.20176	2.63816	2.45631	2.43208	2.23208	100	0.219206	24.6019
RTX-161	2.5	1.5416	1.68482	1.71561	1.64734	1.44734	64.8427	0.0928613	10.422
micro M	5	1.09774	1.29726	1.26369	1.21957	1.01957	45.6779	0.106828	11.9896
	10	0.522347	0.671022	0.612091	0.60182	0.40182	18.0021	0.0748677	8.40255

## Sheet: Fig. 1 K
experiment 1
MEF WT					Average	average - blank	Normalized	STANDARD DEVIATION	SE
RTX-161	0	0.637261	0.713329	0.964764	0.771785		100	0.171398	0.0989567
micro M	2.5	0.732504	0.562168	0.725043	0.673238		87.2314	0.0962621	0.0555769
	5	0.677121	0.576876	0.663665	0.639221		82.8237	0.0544095	0.0314133
	10	0.756639	0.642311	0.699847	0.699599		90.6469	0.0571647	0.033004
	20	0.737475	0.74724	0.859282	0.781332		101.237	0.0676827	0.0390766
MEF CC	0	0.840395	1.09172	1.02467	0.985594	0.865594	100	0.130139	0.0751356
RTX-161	2.5	0.671292	0.721099	0.565466	0.652619	0.532619	61.5322	0.0794791	0.0458873
micro M	5	0.491842	0.613179	0.52677	0.54393	0.42393	48.9756	0.062462	0.0360624
	10	0.347071	0.484187	0.461111	0.43079	0.31079	35.9048	0.0734149	0.0423861
	20	0.327668	0.209898	0.297587	0.278384	0.158384	18.2978	0.061188	0.0353269
experiment 2
MEF WT					Average	average - blank	Normalized	STANDARD DEVIATION	SE
RTX-161	0	24	23	20	22.3333		100	2.08167	1.20185
micro M	2.5	22	20	21	21		94.0299	1	0.57735
	5	18	21	20	19.6667		88.0597	1.52753	0.881917
	10	22	21	24	22.3333		100	1.52753	0.881917
	20	17	15	12	14.6667		65.6716	2.51661	1.45297
							0
MEF CC	0	22	18	20	20	19.88	100	2	1.1547
RTX-161	2.5	10	12	8	10		50	2	1.1547
micro M	5	4	6	7	5.66667		28.3333	1.52753	0.881917
	10	8	9	11	9.33333		46.6667	1.52753	0.881917
	20	8	6	5	6.33333		31.6667	1.52753	0.881917
experiment 3
RTX-161	0	34	32		33		100	1.41421	0.816497
micro M	2.5	27	25		26		78.7879	1.41421	0.816497
	5	28	26		27		81.8182	1.41421	0.816497
	10	25	23		24		72.7273	1.41421	0.816497
	20	22	23		22.5		68.1818	0.707107	0.408248
MEF CC	0	24	21		22.5		100	2.12132	1.22474
RTX-161	2.5	8	10		9		40	1.41421	0.816497
micro M	5	7	8		7.5		33.3333	0.707107	0.408248
	10	3	5		4		17.7778	1.41421	0.816497
	20	2	1		1.5		6.66667	0.707107	0.408248
pooled
RTX-161 (micro M)		MEF WT			Average	SE			Average SE	Normalized SE
	0	100	100	100	100	0.0989567	1.20185	0.816497	0.705768	0.00705768
	2.5	87.23	94.02	78.78	86.6767	0.0555769	0.57735	0.816497	0.483141	0.00557406
	5	82.82	88.05	81.81	84.2267	0.0314133	0.881917	0.816497	0.576609	0.00684592
	10	90.64	100	72.72	87.7867	0.033004	0.881917	0.816497	0.577139	0.00657434
	20	101.23	65.67	68.18	78.36	0.0390766	1.45297	0.408248	0.63343	0.00808359
RTX-161 (micro M)		MEF CC
	0	100	100	100	100	0.0751356	1.1547	1.22474	0.818194	0.00818194
	2.5	61.53	50	40	50.51	0.0458873	1.1547	0.816497	0.672361	0.0133115
	5	48.97	28.33	20	32.4333	0.0360624	0.881917	0.408248	0.442076	0.0136303
	10	35.9	46.6	17.7	33.4	0.0423861	0.881917	0.816497	0.580267	0.0173733
	20	18.29	31.6	6.6	18.83	0.0353269	0.881917	0.408248	0.441831	0.0234642

## Sheet: Fig. 1 l
RTx-161	150 cells/well	2023-04-07		RTx-161	300 cells/well	2023-04-07			RTx-161	150 cells/well	2023-04-13		RTx-161	300 cells/well	2023-04-13
	WT	cc	cc POLQ KO		WT	cc	cc POLQ KO			WT	cc	cc POLQ KO		WT	cc	cc POLQ KO			WT	cc	cc POLQ KO
0 uM	1	1	1	0 uM	1	1	1		0 uM	1	1	1	0 uM	1	1	1		0 uM	1	1	1
1.25 uM	0.959184	0.903846	1.2	1.25 uM	0.921875	0.893333	0.944444		1.25 uM	0.837838	0.848485	1.05263	1.25 uM	1.09615	0.803571	1.06667		1.25 uM	0.953763	0.862309	1.06594
2.5 uM	1.08163	0.538462	1.15	2.5 uM	0.9375	0.8	0.833333		2.5 uM	0.891892	0.727273	0.736842	2.5 uM	0.884615	0.642857	0.833333		2.5 uM	0.94891	0.677148	0.888377
5 uM	1.04082	0.5	1.05	5 uM	1.0625	0.506667	0.861111		5 uM	0.810811	0.606061	0.894737	5 uM	0.923077	0.642857	0.833333		5 uM	0.959301	0.563896	0.909795
10 uM	1.02041	0.576923	0.95	10 uM	1	0.533333	0.944444		10 uM	0.783784	0.515152	0.947368	10 uM	0.961538	0.535714	0.866667		10 uM	0.941433	0.540281	0.92712
20 uM	0.877551	0.480769	0.9	20 uM	0.96875	0.56	0.833333		20 uM	0.864865	0.393939	0.736842	20 uM	1.03846	0.464286	0.8		20 uM	0.937407	0.474749	0.817544

## Sheet: Fig. 1 n
		EXP.1							EXP.2						EXP.3								Combined
% GFP/dsRED ratio
		Conc. (uM)	0	5	10	15	20		0	5	10	15	20		0	5	10	15	20				0	5	10	15	20
		Replicates	4.2	4	3.3	3.3	1.8		3.7	2.5	2.6	2.9	1.9		2.9	2.8	2.9	2.2	1.3				4.2	4	3.3	3.3	1.8
			5.1	3.6	3.9	2.8	1.5		3.4	3.5	3.4	2.8	1.6		3.5	3.3	3.2	2.1	1.6				5.1	3.6	3.9	2.8	1.5
			3.9	4.2	4.2	3.2	1.7		4.1	3.8	3.8	3.4	1.9		3.3	3.1	3.1	1.9	1.2				3.9	4.2	4.2	3.2	1.7
																							3.7	2.5	2.6	2.9	1.9
			0	5	10	15	20		0	5	10	15	20		0	5	10	15	20				3.4	3.5	3.4	2.8	1.6
			4.4	3.93333	3.8	3.1	1.66667		3.73333	3.26667	3.26667	3.03333	1.8		3.23333	3.06667	3.06667	2.06667	1.36667				4.1	3.8	3.8	3.4	1.9
																							2.9	2.8	2.9	2.2	1.3
																							3.5	3.3	3.2	2.1	1.6
																							3.3	3.1	3.1	1.9	1.2
																							0	5	10	15	20
																							3.78889	3.42222	3.37778	2.73333	1.61111

## Sheet: Fig. 1 o
		g-H2AX foci - Immunofluorescence
Experiment 1
		Numer of nucleus with 3 or more than 3 foci	Total number of nucleus counted	Percent of positive nuclei
DLD1-BRCA2-WT	DMSO	4	127	3.14961
	RTx-161 _ 5 microM_	9	140	6.42857
DLD1- BRCA2-null	DMSO	14	105	13.3333
	RTx-161 _ 5 microM_	70	148	47.2973
Experiment 2
DLD1-BRCA2-WT	DMSO	8	145	5.51724
	RTx-161 _ 5 microM_	16	138	11.5942
DLD1- BRCA2-null	DMSO	20	108	18.5185
	RTx-161 _ 5 microM_	55	127	43.3071
Experiment 3
DLD1-BRCA2-WT	DMSO	6	143	4.1958
	RTx-161 _ 5 microM_	16	127	12.5984
DLD1- BRCA2-null	DMSO	16	125	12.8
	RTx-161 _ 5 microM_	63	113	55.7522
Mean calculations		Expt 1	2	3	Average	S-DEV
DLD1-BRCA2-WT	DMSO	3.14961	5.51724	4.1958	4.28755	1.18648
	RTx-161 _ 5 microM_	6.42857	11.5942	12.5984	10.2071	3.31057
		0	0	0	0	0
DLD1- BRCA2-null	DMSO	13.3333	18.5185	12.8	14.884	3.1589
	RTx-161 _ 5 microM_	47.2973	43.3071	55.7522	48.7855	6.35464

[truncated: 30 more sheets: Figure 1p, Fig. 2 a, Fig. 2 b, Fig. 2 c, Fig. 2 d, Fig. 2 e, Fig. 2f, Fig. 4 b, Fig. 4 c, Fig. 5 c,d,e, Suppl 1a, Supplem 1 b, Supplem 1 c, Supplem 1 d, Supplem 1 e ART558, Supplem 1 f- Rp6685, Supplem 1 f ART558, Supplem 1 g, Supplem 1 h, Supplem 1 i  …]
